# Supplementary material for: Marker-Assisted Improvement for Durable Bacterial Blight Resistance in Aromatic Rice Cultivar HUR 917 Popular in Eastern Parts of India
Source: Plants (Basel). 2023 Mar 18;12(6):1363. doi: 10.3390/plants12061363 (PMC10058408; doi:10.3390/plants12061363)
Supplement: Supplementary file 1 [file plants-12-01363-s001.zip]

Archive with 1 entries (1 files):
- plants-2075944-supplementary.pdf
